# Supplementary material for: Optimized Magnetization Distribution in Body-Centered Cubic Lattice-Structured Magnetoelastomer for High-Performance 3D Force–Tactile Sensors
Source: Sensors (Basel). 2025 Apr 5;25(7):2312. doi: 10.3390/s25072312 (PMC11990970; doi:10.3390/s25072312)
Supplement: Supplementary file 1 [file sensors-25-02312-s001.zip]

Archive with 1 entries (1 files):
- sensors-3533730-supplementary.pdf
